# Supplementary material for: De Novo Biosynthesis of Curcumin in Saccharomyces cerevisiae
Source: ACS Synth Biol. 2024 May 24;13(6):1727–36. doi: 10.1021/acssynbio.4c00059 (PMC11197086; doi:10.1021/acssynbio.4c00059)
Supplement: Supplementary file 2 — sb4c00059_si_002.txt [file sb4c00059_si_002.txt]

Query: CURA_ECOLI NADPH-dependent curcumin reductase |Query_26909 Length: 345


>uncharacterized protein YML131W [Saccharomyces cerevisiae S288C]
Sequence ID: NP_013575.1 Length: 365
>RecName: Full=Uncharacterized membrane protein YML131W [Saccharomyces cerevisiae S288C]
Sequence ID: Q03102.1 Length: 365 
Range 1: 5 to 365

Score:98.2 bits(243), Expect:9e-22, Query Cover: 97%  
Method:, 
Identities:93/371(25%), Positives:161/371(43%), Gaps:44/371(11%)

Query  9    RRWVLASRP--------HGAPVPENFRLEEDDVATPG--EGQVLLRTVYLSLDPYMRGRM  58
            ++WVL + P        H       F L E ++++    +G++LL T YLS DP  +  +
Sbjct  5    KQWVLKNLPTPGEPFNFHFHDPACTFELIEKELSSEQLKDGELLLETTYLSNDPAQKFWI  64

Query  59   SD-EPSYSPPVDIGGVMVGGTVSRVVESNHPDYQSGDWVLGYSGWQDYDISSGDDLVKLG  117
            S  + +Y+  V  G ++    + +V+ S +  +  GD+V   +GW  + I S +++  L 
Sbjct  65   SSMDKNYAKGVQPGEIIPARGIGKVLASRNKAFSPGDYVSAVTGWTTHAIISQENVQGLR  124

Query  118  DHPQNPS----WSLGVLGMPGFTAYMGLLDIGQPKEGEtlvvaaatgpvgatvg------  167
               +N      W L VLG    TAY       Q +E E            A         
Sbjct  125  KLDKNKVGKLWWYLSVLGGTSLTAYFIFFTYAQLQEREEDYGKVYLISGAAGAVGTVCIQ  184

Query  168  -QIGKLKGCRVVGVAGGAEKCRHATEVLGFDVCLDHHADDFAEQLAKAC--PKGIDIYYE  224
              +   K  +V+ +AGG EK           V +D+    F ++L +A      +D + +
Sbjct  185  LALNVFKASKVIAIAGGPEKVAFVESFGDNVVGVDYKDPSFKQKLIEAAGGENTVDYFID  244

Query  225  NVGGKVFDAVLPLLNTSARIPVCGLVSSYNATELPPGPDRLPLL-MATVLKKRIRLQGFI  283
            NVG  V +A + LL   A +  CG +S+YN       P +      + +L KR+ ++G +
Sbjct  245  NVGSNVLEAGVLLLKQRAMLIACGAISAYN------DPSKFVFKGYSFILTKRLVVKGVL  298

Query  284  IAQDYGHRIHEFQR---EMGQWVKEDKIHYREEIT------DGLENAPQTFIGLLKGKNF  334
            +  +    I +F +   ++G  VK  KI   +  T      D  +N P  + GL  G N 
Sbjct  299  VTDN----IDDFPKALDKLGSLVKHGKIDLLKSATLEDGTGDKFKNVPLIWKGLFSGVNK  354

Query  335  GKVVIRVAGDD  345
            GK++ +V  ++
Sbjct  355  GKLITKVNNEE  365
